# Supplementary material for: Modification of Seurat v4 for the Development of a Phase Assignment Tool Able to Distinguish between G2 and Mitotic Cells
Source: Int J Mol Sci. 2024 Apr 23;25(9):4589. doi: 10.3390/ijms25094589 (PMC11083997; doi:10.3390/ijms25094589)
Supplement: Supplementary file 1 [file ijms-25-04589-s001.zip]

Archive with 1 entries (1 files):
- ijms-2853989-supplementary.pdf
